# Supplementary material for: Development of rat and mouse models of heme-iron absorption
Source: JCI Insight. 2025 Jun 9;10(11):e184742. doi: 10.1172/jci.insight.184742 (PMC12220949; doi:10.1172/jci.insight.184742)
Supplement: Supporting data values [file jciinsight-10-184742-s135.xlsx]

## Sheet: Figure 1 A
	AdFe				LFe					FeSO4 (50 ppm)					Heme (50 ppm)					FeSO4 (7 ppm)
BL	9.2	8.4	10.2	10.6	8.9	9.1	11.4	11	7.8	10.5	10.2	8.1	10.2	10	10.2	8	11	7	9.9	8.4	10.2	11.2	9.2	11.3
0	13.1	9	13.8	12.9	6.9	5.4	6.7	6.3	7.3	6.4	5.5	7.4	6.5	5.8	6.4	5.8	6	6.3	5.6	6.3	6	5.8	6.8	6.4
2d	13.5	13.7	13.6	13.6	6	5.1	5.4	4.5	4.8	7.7	8.1	8.9	9.6	9.4	7	5.4	6.6	6	7	5.3	5	6.1	6	5.9
6d	13.4	14.8	14.7	16	6	5.6	5.5	5.2	5.3	12.9	11.2	13.8	14.7	12.8	9	7	7.5	7.5	11	5.5	5.9	6.2	6.9	7.3
10d	13.7	14.6	13.4	14.5	5.6	4.8	5.1	3	4.5	13.6	13.3	13.7	16	14.9	10.4	8.4	10.1	9.5	14.8	7.7	5.7	6.8	6.1	6.8
14d	16.2	15.1	15.1	15.2	4.3	4.3	4.8	4.8	3.9	12.8	14	13.6	15.6	15.8	10.8	9.6	11.6	11.1	13.3	5.2	6	6.8	6	6.6
18d	16.3	15.3	12.6	14.5	5.5	4.2	5.1	4.7	5.1	14.3	14.3	13.9	15.4	15	13	11	13.2	11.4	14.4	5.6	6	7.8	8.6	6.5
22d	17.5	15.1	14.8	15.5	5.6	3.8	4.3	3.5	4.3	17.4	14.9	16.9	15.1	16.6	14.7	11.6	14.1	14.5	15.7	6.9	8.2	8.8	8.6	9
26d	13.9	14.8	14.4	14.7	4.4	3.3	4.1	3.4		15.3	15.5	16	17.6	15.7	15.5	11.2	16.2	14.4	13.7	7	8.8	8.1	8.9

## Sheet: Figure 1 B
Liver NH Fe						Spleen NH Fe							Serum TSAT							Serum NH Fe
AdFe	LFe	FeSO4 (50 ppm)	Heme (50 ppm)	FeSO4 (7 ppm)		AdFe	LFe	FeSO4 (50 ppm)	Heme (50 ppm)	FeSO4 (7 ppm)			AdFe	LFe	FeSO4 (50 ppm)	Heme (50 ppm)	FeSO4 (7 ppm)			AdFe	LFe	FeSO4 (50 ppm)	Heme (50 ppm)	FeSO4 (7 ppm)
123.47	16.16	115.93	62.83	29.94		138.52	19.35	153.57	57.6	30.74			37.74	20.53	39.58	54.69	4.05			369.33	144	456	544	26.67
83.01	15.67	228.88	20.93	31.67		79.63	32.85	159.49	33.55	15.95			51.35	6.9	34.51	18.3	22.87			657.33	49.33	404	129.33	200
222.99	16.92	152.46	30.93	28.14		258.17	25.84	231.54	40.94	28.06			37.22	13.86	56.14	19.5	8.18			392	92	585.33	177.33	58.67
159.48	18.1	219.55	29.38	29.67		328.82	19.03	255.76	37.62	22.91			41.9	9.18	31.52	33.43	13			434.67	65.33	364	314.67	94.67
		131.45	180.81					144.15	77.58						61.67	29.41						641.33	293.33

## Sheet: Figure 2 A
	G-1: 50 NHI						G-2: 3 NHI						G-3: 50 NHI						G-4: 50 HI						G-5: 75 HI						G-6: 100 HI						G-7: 15.1 NHI
BL	13.4	9.1	7.8	8.3	10.4	9.3	8	8.6	9.8	7.2	11.2	11.7	8.4	6.7	11.5	9.7	7.6	10.5	9.2	11.6	10	11.8	10	10.7	8.9	10.7	10.2	11.6	9.4	8.4	11.3	10.2	12.2	7.9	9.6	9.3	10.3	10.5	9.5	9.5	8.2	9.8
0	13.7	13.6	14.6	14.4	14.9	13.9	5.7	2.9	2.7	5.4	4.6	5.1	3.4	6.2	4.8	4.5	4.4	4.8	5.4	4.4	4.9	2.9	6.8	6.7	3.6	4.9	3.6	3.9	4.5	3.6	5.3	5.8	5.3	5	5.3	3.1	5.4	4.2	5.2	4.7	6.1	5.9
4d	12.4	13.2	18.6	14	16.5	14.8	1.9	4.5	1.6	4.4	4.7	4.9	9.4	11.5	9.2	6.2	10.7	8.6	7.1	5.1	8.4	7.1	10.2	10.3	6.8	9.2	6.4	8.2	8.3	9.5	6.2	9.7	11.3	10.3	7.6	8.6	7.4	5.7	6.1	4.1	7.3	6.9
8d	13.9	14.2	16	13.4	13.9	17.7	3.1	3.5	2.8	3.6	4.1	3.5	11.3	13.2	13.3	13.5	12.1	12.7	9	7	9.9	11.3	15.2	10.8	14.5	14.1	12.6	13.8	12.6	16.7	13	15.2	16.2	14.7	13.6	16.2	8	8.6	8.5	8.4	8.2	8.6

## Sheet: Figure 2 B
50 NHI	3 NHI	50 NHI (R)	50 HI (R)	75 HI (R)	100 HI (R)	15 NHI (R)
30	6.25	10	25	30	33.3333
	4.16667	25	33.3333	30	40
27.2727	6.38298		20	23.0769	31.8182	13.3333
	6.89655	37.5	25	28.5714	47.0588	14.2857
	11.1111			20	42.8571	8.33333
8.92857	11.1111	27.2727	33.3333			18.1818

## Sheet: Figure 2 C
50 NHI	3 NHI	50 NHI (R)	50 HI (R)	75 HI (R)	100 HI (R)	15 NHI (R)
61.5506	3.42364	33.7236	27.0896	52.9096	40.7874	4.75778
58.1319	2.90015	63.4597	18.2187	54.6718	52.155	11.9722
51.6482	3.29639	13.1194	39.0735	42.681	44.4125	4.06758
55.0213	2.62293	22.3861	25.8318	49.6776	44.3672	4.9951
28.4151	2.61835	54.9644	15.2348	54.9403	36.3481	4.21843
47.5427	3.347	13.4854	20.1315	49.8906	54.4203	9.5374

## Sheet: Figure 2 D
50 NHI	3 NHI	50 NHI (R)	50 HI (R)	75 HI (R)	100 HI (R)	15 NHI (R)
526.183	22.7129	277.603	251.735	514.465	338.365	33.9623
458.675	19.5584	546.372	149.527	518.239	503.774	96.8553
375.394	22.7129	100.315	362.145	379.874	367.296	28.9308
369.716	18.2965	188.644	228.391	481.761	350.943	35.8491
182.965	18.2965	536.909	121.136	543.396	315.094	30.8176
336.278	22.082	104.101	171.609	474.843	477.358	74.2138

## Sheet: Figure 2 E
50 NHI	3 NHI	50 NHI (R)	50 HI (R)	75 HI (R)	100 HI (R)	15 NHI (R)
	10.3832	12.3533	12.6118	27.5087	32.4037	10.9336
49.7278	11.439	18.2584	8.81251	20.7679	56.6019	11.8919
57.2027	11.3128	13.9269	13.2517	23.1491	117.087	11.5245
39.8723	13.6437	68.1364	12.9505	35.6708	105.808	8.24057
23.3636	10.6591	45.2113	14.2055	24.9663	25.5753	8.6546
46.1477	10.907	13.7799	15.6334	35.577	80.0311	11.4915

## Sheet: Figure 2 F
50 NHI	3 NHI	50 NHI (R)	50 HI (R)	75 HI (R)	100 HI (R)	15 NHI (R)
42.9405	13.5045	35.9399	21.0798	18.9449	21.5672	14.5535
	7.54352	21.6277	14.0801	17.8334	45.2473	9.95073
37.1673		16.5154	21.5611	23.3345	37.9368	15.8323
28.913	10.6098	34.4498	14.1687	20.8862	50.495	11.7865
27.5625	24.4549	32.8635	19.6148	16.9104	25.7183	9.33494
26.9599	7.89289	13.8013	15.3587	26.7725	37.7501	9.88593

## Sheet: Figure 2 G
50 NHI	3 NHI	50 NHI (R)	50 HI (R)	75 HI (R)	100 HI (R)	15 NHI (R)
15.417	2.2841	5.38108	3.88213	11.4796	9.80797	2.43899
18.6716	2.00194	9.10205	3.56831	9.84932	17.2033	3.08083
9.62832	2.39287	6.63678	6.12043	8.21099	6.83928	2.35326
11.3389	2.32424	4.70755	4.05116	11.2004	14.179	2.74474
4.20176	2.76021	14.9425	4.2765	8.48343	11.1505	2.92264
6.96356	2.52226	3.43521	4.68685	13.5979	17.5692	2.28728

## Sheet: Figure 2 H
50 NHI	3 NHI	50 NHI (R)	50 HI (R)	75 HI (R)	100 HI (R)	15 NHI (R)
20.5339	8.22685	14.5556	12.9965	13.0381	11.4341	10.4399
25.5877	7.08958	14.1518	7.63715	12.3892	20.1207	8.54889
31.6327	7.70604	13.8738	7.33765	13.3477	18.0248	6.8826
20.3341	6.78411	13.6665	10.9955	14.7908	21.5415	7.5111
15.0335	6.83274	22.8221	11.8613	11.7738	13.6533	7.52986
17.0161	7.11238	11.4236	10.0759	13.661	15.9001	6.39834

[truncated: 51 more sheets: Figure 2 I, Figure 3 A, Figure 3 B, Figure 3 C, Figure 3 D, Figure 3 E, Figure 4 A, Figure 4 B, Figure 4 C, Figure 4 D, Figure 4 E, Figure 4 F, Figure 4 G, Figure 4 H, Figure 4 I, Figure 5 B, Figure 5 C, Figure 5 D, Figure 5 E, Figure 5 F …]
